# Supplementary material for: Alterations in Gut Microbiota and Upregulations of VPAC2 and Intestinal Tight Junctions Correlate with Anti-Inflammatory Effects of Electroacupuncture in Colitis Mice with Sleep Fragmentation
Source: Biology (Basel). 2022 Jun 25;11(7):962. doi: 10.3390/biology11070962 (PMC9311573; doi:10.3390/biology11070962)
Supplement: Supplementary file 1 [file biology-11-00962-s001.zip]

Archive with 1 entries (1 files):
- biology-1752778-supplementary.pdf
